# Supplementary material for: Neuronally enriched microvesicle RNAs are differentially expressed in the serums of Parkinson’s patients
Source: Front Neurosci. 2023 Jul 6;17:1145923. doi: 10.3389/fnins.2023.1145923 (PMC10357515; doi:10.3389/fnins.2023.1145923)
Supplement: Supplementary file 1 [file Data_Sheet_1.CSV]

Row-names	Symbol	logFC	adj-P-Val	data	PD_4	PD_13	PD_55	PD_61	PD_70	PD_74	PD_78	PD_82	PD_87	PD_96	PD_108	PD_122	PD_124	PD_128	PD_135	PD_140	PD_151	PD_160	PD_161	PD_166	PD_170	PD_175	PD_178	PD_180	PD_188	PD_195	PD_201	PD_204	PD_208	PD_209	PD_210	PD_211	PD_218	PD_221	PD_226	PD_230	PD_231	PD_275	PD_276	PD_282	PD_287	PD_95	PD_168	PD_229	PD_274
ENSG00000200225	RNA5SP382	-136.390243902439	0.729096210591526		3	0	0	4	0	0	0	5569	0	3	0	0	0	0	0	1	0	0	0	0	0	0	0	0	2	1	0	1	1	0	0	1	0	0	0	1	0	1	4	0	0	0	0	0	0
ENSG00000201923	RNA5SP485 ENSG00000201923	-0.0731707317073171	0.713698092503798		0	0	1	0	0	0	0	0	0	0	0	0	0	0	0	1	0	0	0	0	0	0	0	0	0	0	0	0	0	0	1	0	0	0	0	0	0	0	0	0	0	0	0	0	0
ENSG00000201966	RNA5-8SP4	-0.0487804878048781	0.713698092503798		0	0	0	0	0	0	0	0	0	0	0	0	0	0	1	0	0	0	0	0	0	0	0	0	0	0	0	0	0	1	0	0	0	0	0	0	0	0	0	0	0	0	0	0	0
ENSG00000212348	RNU6-1300P	-0.121951219512195	0.713698092503798		0	0	0	0	0	0	0	0	0	0	0	0	0	2	0	0	0	0	0	0	0	0	0	0	0	0	0	0	0	1	0	0	0	1	0	0	1	0	0	0	0	0	0	0	0
ENSG00000251705	RNA5-8SP6	-0.658536585365854	0.713698092503798		0	1	0	0	2	0	0	0	0	1	0	0	0	0	0	0	1	0	0	0	0	1	0	0	0	0	0	0	0	0	0	1	0	0	0	1	17	1	0	0	1	0	0	0	0
HSA_PIR_002468	NA	-11.2682926829268	0.713698092503798		0	0	0	0	0	0	0	0	0	300	2	0	0	0	1	0	0	0	0	0	0	0	0	0	1	0	1	1	0	0	0	0	0	1	1	154	0	0	0	0	0	0	0	0	0
HSA_PIR_004150	NA	-2.39024390243902	0.713698092503798		2	0	0	1	3	0	0	0	0	1	0	0	0	0	0	0	7	1	41	2	1	0	3	1	0	1	1	1	4	0	1	3	7	0	2	4	0	2	2	1	6	0	0	0	0
HSA_PIR_004152	NA	-0.48780487804878	0.713698092503798		0	0	2	0	1	1	0	0	0	0	1	0	0	0	0	0	2	0	0	0	0	3	0	0	2	3	0	0	0	0	0	0	0	0	0	4	0	0	0	1	0	0	0	0	0
HSA_PIR_004153	NA	-20.0487804878049	0.713698092503798		2	0	2	4	0	2	1	9	1	5	3	3	1	0	2	0	3	2	3	1	5	0	5	0	1	14	535	9	24	5	4	14	74	7	14	6	4	19	11	15	12	0	0	0	0
HSA_PIR_005019	NA	-0.292682926829268	0.713698092503798		0	0	0	0	1	0	0	1	0	0	0	0	0	0	0	0	9	0	0	0	0	0	0	0	0	0	0	0	0	0	0	0	0	1	0	0	0	0	0	0	0	0	0	0	0
HSA_PIR_007362	NA	-0.0975609756097561	0.713698092503798		0	0	0	0	0	0	0	0	0	0	0	0	0	1	0	1	0	0	0	0	0	0	0	1	0	0	0	0	0	0	0	0	0	0	0	1	0	0	0	0	0	0	0	0	0
HSA_PIR_009295	NA	-24.609756097561	0.729096210591526		3	0	0	5	0	0	0	0	3	1	0	0	1	1	0	1	0	0	0	0	0	0	0	4	0	0	1	0	4	0	0	7	0	2	0	1	972	3	0	0	0	0	0	0	0
HSA_PIR_015068	NA	-1.02439024390244	0.713698092503798		1	0	0	2	2	0	0	0	0	6	1	0	3	0	2	7	1	0	0	0	2	1	0	3	2	1	0	0	3	0	0	0	0	0	1	1	0	1	0	0	2	0	0	0	0
HSA_PIR_016658	NA	-1047.26829268293	0.713698092503798		619	0	2069	0	0	0	256	12946	462	204	0	1675	1504	0	504	413	1126	0	226	1010	3164	945	0	0	5117	1	2691	777	91	1125	0	0	0	3801	731	591	530	0	0	0	360	0	0	0	0
HSA_PIR_017754	NA	-0.219512195121951	0.713698092503798		0	1	0	0	0	0	0	1	0	0	0	0	0	0	0	0	0	0	0	0	0	0	0	3	2	0	0	0	1	0	0	0	1	0	0	0	0	0	0	0	0	0	0	0	0
HSA_PIR_019825	NA	-10.6585365853659	0.713698092503798		5	1	0	14	6	0	0	4	2	7	4	2	7	0	1	1	2	8	3	0	2	3	2	4	1	2	12	23	21	12	3	5	26	40	29	39	24	43	42	18	19	0	0	0	0
HSA_PIR_020492	NA	-45.1463414634146	0.713698092503798		0	0	0	0	0	0	2	0	0	0	0	0	0	3	0	0	0	631	0	1	0	0	0	0	0	0	0	0	978	0	1	0	1	0	234	0	0	0	0	0	0	0	0	0	0
HSA_PIR_020498	NA	-0.170731707317073	0.713698092503798		0	0	0	0	0	0	0	0	0	0	1	0	0	0	0	0	0	0	0	0	0	0	0	0	0	0	0	0	0	2	1	0	0	0	2	0	0	0	1	0	0	0	0	0	0
HSA_PIR_022606	NA	-0.121951219512195	0.713698092503798		0	0	0	0	0	0	0	0	0	0	0	0	0	1	0	0	2	0	0	0	0	0	0	0	0	0	0	0	0	0	0	1	0	0	0	1	0	0	0	0	0	0	0	0	0
HSA-MIR-181A-5P	NA	-223.682926829268	0.713698092503798		0	0	503	811	0	0	286	0	754	207	0	0	0	0	0	337	0	0	1282	783	0	0	0	0	0	0	42	0	685	0	0	0	0	0	0	0	50	3431	0	0	0	0	0	0	0
HSA-MIR-191-5P	NA	-220.780487804878	0.713698092503798		760	0	933	0	0	807	0	0	0	0	0	0	0	0	0	74	0	0	601	0	850	323	0	0	1146	0	414	0	39	573	0	0	0	1000	312	0	0	1219	0	0	1	0	0	0	0
HSA-MIR-21-5P	NA	-770.365853658537	0.713698092503798		0	0	899	0	616	1462	0	566	1266	331	356	594	0	0	167	287	1230	0	570	0	3436	248	1241	182	33	6921	0	798	410	0	220	0	1259	976	150	197	984	1677	12	4497	0	0	0	0	0
HSA-MIR-221-3P	NA	-51.0487804878049	0.713698092503798		1	0	0	0	0	0	0	0	0	10	0	0	0	0	0	0	0	0	0	0	0	0	138	0	0	0	0	307	15	1270	0	0	0	0	22	330	0	0	0	0	0	0	0	0	0
HSA-MIR-25-3P	NA	-117	0.713698092503798		0	0	132	0	810	0	40	0	0	0	0	116	0	0	23	362	0	0	146	0	0	0	0	0	0	0	365	0	278	1357	0	0	0	1159	0	9	0	0	0	0	0	0	0	0	0
HSA-MIR-26B-5P	NA	-126	0.713698092503798		1	0	135	0	0	0	49	0	0	0	0	19	0	0	195	253	0	0	18	0	701	368	1094	0	1110	0	209	424	0	0	0	2	0	361	224	0	3	0	0	0	0	0	0	0	0
HSA-MIR-6073	NA	-6.1219512195122	0.713698092503798		5	7	0	4	21	0	10	1	14	23	14	1	18	0	4	35	0	3	0	0	3	23	0	10	22	1	1	4	3	1	0	0	1	4	5	2	0	4	2	0	5	0	0	0	0
P-HSA-MIR-330	NA	-314.487804878049	0.713698092503798		0	0	73	0	0	0	0	1	198	0	0	0	0	1817	1	0	2	0	0	186	0	428	0	940	1165	0	0	0	1101	0	1	1749	0	0	2782	942	1508	0	0	0	0	0	0	0	0
RNA5SP259_RNA5SP25	NA	-0.48780487804878	0.713698092503798		0	0	0	0	0	1	0	0	0	1	0	0	0	0	0	0	0	1	0	0	0	0	0	0	0	1	2	1	3	0	1	1	1	0	0	0	0	0	2	0	5	0	0	0	0
RNA5SP263_RNA5SP26	NA	-0.317073170731707	0.713698092503798		1	0	0	2	0	0	0	0	0	0	0	0	0	0	0	1	0	0	0	1	0	0	0	0	5	0	0	0	0	1	0	1	0	0	0	0	0	0	1	0	0	0	0	0	0
[truncated: 1 more columns]
